# Supplementary material for: The Association between Ankle–Brachial Index/Pulse Wave Velocity and Cerebral Large and Small Vessel Diseases in Stroke Patients
Source: Diagnostics (Basel). 2023 Apr 18;13(8):1455. doi: 10.3390/diagnostics13081455 (PMC10137399; doi:10.3390/diagnostics13081455)
Supplement: Supplementary file 1 [file diagnostics-13-01455-s001.zip]

Archive with 1 entries (1 files):
- diagnostics-2259888-supplementary.pdf
